# Supplementary material for: Motion Sensors-Based Machine Learning Approach for the Identification of Anterior Cruciate Ligament Gait Patterns in On-the-Field Activities in Rugby Players
Source: Sensors (Basel). 2020 May 27;20(11):3029. doi: 10.3390/s20113029 (PMC7309071; doi:10.3390/s20113029)
Supplement: Supplementary file 1 [file sensors-20-03029-s001.zip]

Archive with 3 entries (2 files):
- Supplementary Material/
- Supplementary Material/Supplementary_Material_features.docx.pdf
- Supplementary Material/Supplementary_Material_selected_features.xlsx
