# Supplementary material for: Motion Sensors-Based Machine Learning Approach for the Identification of Anterior Cruciate Ligament Gait Patterns in On-the-Field Activities in Rugby Players
Source: Sensors (Basel). 2020 May 27;20(11):3029. doi: 10.3390/s20113029 (PMC7309071; doi:10.3390/s20113029)
Supplement: Supplementary file 1 [file sensors-20-03029-s001.zip › Supplementary Material/Supplementary_Material_selected_features.xlsx]

## Sheet: Sheet1
feature	GNB	KNN	SVM	XGB	MLP						most common features selected
corr_b_ax_b_ay	0	0	0	0	0						sma1_jerk_x_jerk_y_jerk_z	50
corr_b_ax_b_az	0	0	0	0	0						std_jerk_y	18
corr_b_ay_b_az	0	0	0	0	0						mean_mag	13
corr_g_ax_g_ay	0	0	0	0	0						rms_jerk_y	11
corr_g_ax_g_az	0	0	0	0	0						energy_mag	10
corr_g_ay_g_az	0	0	0	0	0						iqr_mag	10
corr_gx_gy	0	0	0	0	0						rms_mag	10
corr_gx_gz	0	0	0	0	0						std_jerk_z	9
corr_gy_gz	0	0	0	0	0						rms_jerk_z	7
corr_jerk_x_jerk_y	0	0	0	0	0						energy_jerk_z	6
corr_jerk_x_jerk_z	0	0	0	0	0						iqr_jerk_x	5
corr_jerk_y_jerk_z	0	0	0	0	0						iqr_jerk_y	5
energy_b_ax	0	0	0	0	0						peak2peak_jerk_z	5
energy_b_ay	0	0	0	0	0						std_mag	5
energy_b_az	0	0	0	0	0						sma1_b_ax_b_ay_b_az	4
energy_g_ax	0	0	0	0	0						energy_jerk_y	2
energy_g_ay	0	0	0	0	0						min_jerk_z	2
energy_g_az	0	0	0	0	0						iqr_jerk_z	1
energy_gx	0	0	0	0	0						corr_b_ax_b_ay	0
energy_gy	0	0	0	0	0						corr_b_ax_b_az	0
energy_gz	0	0	0	0	0						corr_b_ay_b_az	0
energy_jerk_x	0	0	0	0	0						corr_g_ax_g_ay	0
energy_jerk_y	0	1	0	0	1						corr_g_ax_g_az	0
energy_jerk_z	1	2	1	1	1						corr_g_ay_g_az	0
energy_mag	2	2	2	2	2						corr_gx_gy	0
freq_stat_ax1	0	0	0	0	0						corr_gx_gz	0
freq_stat_ax2	0	0	0	0	0						corr_gy_gz	0
freq_stat_ax3	0	0	0	0	0						corr_jerk_x_jerk_y	0
freq_stat_ax4	0	0	0	0	0						corr_jerk_x_jerk_z	0
freq_stat_ax5	0	0	0	0	0						corr_jerk_y_jerk_z	0
freq_stat_ay1	0	0	0	0	0						energy_b_ax	0
freq_stat_ay2	0	0	0	0	0						energy_b_ay	0
freq_stat_ay3	0	0	0	0	0						energy_b_az	0
freq_stat_ay4	0	0	0	0	0						energy_g_ax	0
freq_stat_ay5	0	0	0	0	0						energy_g_ay	0
freq_stat_az1	0	0	0	0	0						energy_g_az	0
freq_stat_az2	0	0	0	0	0						energy_gx	0
freq_stat_az3	0	0	0	0	0						energy_gy	0
freq_stat_az4	0	0	0	0	0						energy_gz	0
freq_stat_az5	0	0	0	0	0						energy_jerk_x	0
freq_stat_gx1	0	0	0	0	0						freq_stat_ax1	0
freq_stat_gx2	0	0	0	0	0						freq_stat_ax2	0
freq_stat_gx3	0	0	0	0	0						freq_stat_ax3	0
freq_stat_gx4	0	0	0	0	0						freq_stat_ax4	0
freq_stat_gx5	0	0	0	0	0						freq_stat_ax5	0
freq_stat_gy1	0	0	0	0	0						freq_stat_ay1	0
freq_stat_gy2	0	0	0	0	0						freq_stat_ay2	0
freq_stat_gy3	0	0	0	0	0						freq_stat_ay3	0
freq_stat_gy4	0	0	0	0	0						freq_stat_ay4	0
freq_stat_gy5	0	0	0	0	0						freq_stat_ay5	0
freq_stat_gz1	0	0	0	0	0						freq_stat_az1	0
freq_stat_gz2	0	0	0	0	0						freq_stat_az2	0
freq_stat_gz3	0	0	0	0	0						freq_stat_az3	0
freq_stat_gz4	0	0	0	0	0						freq_stat_az4	0
freq_stat_gz5	0	0	0	0	0						freq_stat_az5	0
freq_stat_jerk_x1	0	0	0	0	0						freq_stat_gx1	0
freq_stat_jerk_x2	0	0	0	0	0						freq_stat_gx2	0
freq_stat_jerk_x3	0	0	0	0	0						freq_stat_gx3	0
freq_stat_jerk_x4	0	0	0	0	0						freq_stat_gx4	0
freq_stat_jerk_x5	0	0	0	0	0						freq_stat_gx5	0
freq_stat_jerk_y1	0	0	0	0	0						freq_stat_gy1	0
freq_stat_jerk_y2	0	0	0	0	0						freq_stat_gy2	0
freq_stat_jerk_y3	0	0	0	0	0						freq_stat_gy3	0
freq_stat_jerk_y4	0	0	0	0	0						freq_stat_gy4	0
freq_stat_jerk_y5	0	0	0	0	0						freq_stat_gy5	0
freq_stat_jerk_z1	0	0	0	0	0						freq_stat_gz1	0
freq_stat_jerk_z2	0	0	0	0	0						freq_stat_gz2	0
freq_stat_jerk_z3	0	0	0	0	0						freq_stat_gz3	0
freq_stat_jerk_z4	0	0	0	0	0						freq_stat_gz4	0
freq_stat_jerk_z5	0	0	0	0	0						freq_stat_gz5	0
freq_stat_mag1	0	0	0	0	0						freq_stat_jerk_x1	0
freq_stat_mag2	0	0	0	0	0						freq_stat_jerk_x2	0
freq_stat_mag3	0	0	0	0	0						freq_stat_jerk_x3	0
freq_stat_mag4	0	0	0	0	0						freq_stat_jerk_x4	0
freq_stat_mag5	0	0	0	0	0						freq_stat_jerk_x5	0
iqr_b_ax	0	0	0	0	0						freq_stat_jerk_y1	0
iqr_b_ay	0	0	0	0	0						freq_stat_jerk_y2	0
iqr_b_az	0	0	0	0	0						freq_stat_jerk_y3	0
iqr_g_ax	0	0	0	0	0						freq_stat_jerk_y4	0
iqr_g_ay	0	0	0	0	0						freq_stat_jerk_y5	0
iqr_g_az	0	0	0	0	0						freq_stat_jerk_z1	0
iqr_gx	0	0	0	0	0						freq_stat_jerk_z2	0
iqr_gy	0	0	0	0	0						freq_stat_jerk_z3	0
iqr_gz	0	0	0	0	0						freq_stat_jerk_z4	0
iqr_jerk_x	1	1	1	1	1						freq_stat_jerk_z5	0
iqr_jerk_y	0	2	1	1	1						freq_stat_mag1	0
iqr_jerk_z	0	0	0	1	0						freq_stat_mag2	0
iqr_mag	2	3	2	2	1						freq_stat_mag3	0
jerking_jerk_x	0	0	0	0	0						freq_stat_mag4	0
jerking_jerk_y	0	0	0	0	0						freq_stat_mag5	0
jerking_jerk_z	0	0	0	0	0						iqr_b_ax	0
kurtosis_b_ax	0	0	0	0	0						iqr_b_ay	0
kurtosis_b_ay	0	0	0	0	0						iqr_b_az	0
kurtosis_b_az	0	0	0	0	0						iqr_g_ax	0
kurtosis_g_ax	0	0	0	0	0						iqr_g_ay	0
kurtosis_g_ay	0	0	0	0	0						iqr_g_az	0
kurtosis_g_az	0	0	0	0	0						iqr_gx	0
kurtosis_gx	0	0	0	0	0						iqr_gy	0
kurtosis_gy	0	0	0	0	0						iqr_gz	0
kurtosis_gz	0	0	0	0	0						jerking_jerk_x	0
kurtosis_jerk_x	0	0	0	0	0						jerking_jerk_y	0
kurtosis_jerk_y	0	0	0	0	0						jerking_jerk_z	0
kurtosis_jerk_z	0	0	0	0	0						kurtosis_b_ax	0
kurtosis_mag	0	0	0	0	0						kurtosis_b_ay	0
max_b_ax	0	0	0	0	0						kurtosis_b_az	0
max_b_ay	0	0	0	0	0						kurtosis_g_ax	0
max_b_az	0	0	0	0	0						kurtosis_g_ay	0
max_g_ax	0	0	0	0	0						kurtosis_g_az	0
max_g_ay	0	0	0	0	0						kurtosis_gx	0
max_g_az	0	0	0	0	0						kurtosis_gy	0
max_gx	0	0	0	0	0						kurtosis_gz	0
max_gy	0	0	0	0	0						kurtosis_jerk_x	0
max_gz	0	0	0	0	0						kurtosis_jerk_y	0
max_jerk_x	0	0	0	0	0						kurtosis_jerk_z	0
max_jerk_y	0	0	0	0	0						kurtosis_mag	0
max_jerk_z	0	0	0	0	0						max_b_ax	0
max_mag	0	0	0	0	0						max_b_ay	0
mean_b_ax	0	0	0	0	0						max_b_az	0
mean_b_ay	0	0	0	0	0						max_g_ax	0
mean_b_az	0	0	0	0	0						max_g_ay	0
mean_g_ax	0	0	0	0	0						max_g_az	0
mean_g_ay	0	0	0	0	0						max_gx	0
mean_g_az	0	0	0	0	0						max_gy	0
mean_gx	0	0	0	0	0						max_gz	0
mean_gy	0	0	0	0	0						max_jerk_x	0
mean_gz	0	0	0	0	0						max_jerk_y	0
mean_jerk_x	0	0	0	0	0						max_jerk_z	0
mean_jerk_y	0	0	0	0	0						max_mag	0
mean_jerk_z	0	0	0	0	0						mean_b_ax	0
mean_mag	2	3	3	3	2						mean_b_ay	0
min_b_ax	0	0	0	0	0						mean_b_az	0
min_b_ay	0	0	0	0	0						mean_g_ax	0
min_b_az	0	0	0	0	0						mean_g_ay	0
min_g_ax	0	0	0	0	0						mean_g_az	0
min_g_ay	0	0	0	0	0						mean_gx	0
min_g_az	0	0	0	0	0						mean_gy	0
min_gx	0	0	0	0	0						mean_gz	0
min_gy	0	0	0	0	0						mean_jerk_x	0
min_gz	0	0	0	0	0						mean_jerk_y	0
min_jerk_x	0	0	0	0	0						mean_jerk_z	0
min_jerk_y	0	0	0	0	0						min_b_ax	0
min_jerk_z	0	0	1	0	1						min_b_ay	0
min_mag	0	0	0	0	0						min_b_az	0
peak2peak_b_ax	0	0	0	0	0						min_g_ax	0
peak2peak_b_ay	0	0	0	0	0						min_g_ay	0
peak2peak_b_az	0	0	0	0	0						min_g_az	0
peak2peak_g_ax	0	0	0	0	0						min_gx	0
peak2peak_g_ay	0	0	0	0	0						min_gy	0
peak2peak_g_az	0	0	0	0	0						min_gz	0
peak2peak_gx	0	0	0	0	0						min_jerk_x	0
peak2peak_gy	0	0	0	0	0						min_jerk_y	0
peak2peak_gz	0	0	0	0	0						min_mag	0
peak2peak_jerk_x	0	0	0	0	0						peak2peak_b_ax	0
peak2peak_jerk_y	0	0	0	0	0						peak2peak_b_ay	0
peak2peak_jerk_z	1	1	1	1	1						peak2peak_b_az	0
peak2peak_mag	0	0	0	0	0						peak2peak_g_ax	0
rms_b_ax	0	0	0	0	0						peak2peak_g_ay	0
rms_b_ay	0	0	0	0	0						peak2peak_g_az	0
rms_b_az	0	0	0	0	0						peak2peak_gx	0
rms_g_ax	0	0	0	0	0						peak2peak_gy	0
rms_g_ay	0	0	0	0	0						peak2peak_gz	0
rms_g_az	0	0	0	0	0						peak2peak_jerk_x	0
rms_gx	0	0	0	0	0						peak2peak_jerk_y	0
rms_gy	0	0	0	0	0						peak2peak_mag	0
rms_gz	0	0	0	0	0						rms_b_ax	0
rms_jerk_x	0	0	0	0	0						rms_b_ay	0
rms_jerk_y	1	4	2	2	2						rms_b_az	0
rms_jerk_z	1	2	1	2	1						rms_g_ax	0
rms_mag	2	2	2	2	2						rms_g_ay	0
sampleEntropy_ax1	0	0	0	0	0						rms_g_az	0
sampleEntropy_ax2	0	0	0	0	0						rms_gx	0
sampleEntropy_ax3	0	0	0	0	0						rms_gy	0
sampleEntropy_ax4	0	0	0	0	0						rms_gz	0
sampleEntropy_ax5	0	0	0	0	0						rms_jerk_x	0
sampleEntropy_ax6	0	0	0	0	0						sampleEntropy_ax1	0
sampleEntropy_ay1	0	0	0	0	0						sampleEntropy_ax2	0
sampleEntropy_ay2	0	0	0	0	0						sampleEntropy_ax3	0
sampleEntropy_ay3	0	0	0	0	0						sampleEntropy_ax4	0
sampleEntropy_ay4	0	0	0	0	0						sampleEntropy_ax5	0
sampleEntropy_ay5	0	0	0	0	0						sampleEntropy_ax6	0
sampleEntropy_ay6	0	0	0	0	0						sampleEntropy_ay1	0
sampleEntropy_az1	0	0	0	0	0						sampleEntropy_ay2	0
sampleEntropy_az2	0	0	0	0	0						sampleEntropy_ay3	0
sampleEntropy_az3	0	0	0	0	0						sampleEntropy_ay4	0
sampleEntropy_az4	0	0	0	0	0						sampleEntropy_ay5	0
sampleEntropy_az5	0	0	0	0	0						sampleEntropy_ay6	0
sampleEntropy_az6	0	0	0	0	0						sampleEntropy_az1	0
sampleEntropy_gx1	0	0	0	0	0						sampleEntropy_az2	0
sampleEntropy_gx2	0	0	0	0	0						sampleEntropy_az3	0
sampleEntropy_gx3	0	0	0	0	0						sampleEntropy_az4	0
sampleEntropy_gx4	0	0	0	0	0						sampleEntropy_az5	0
sampleEntropy_gx5	0	0	0	0	0						sampleEntropy_az6	0
sampleEntropy_gx6	0	0	0	0	0						sampleEntropy_gx1	0
sampleEntropy_gy1	0	0	0	0	0						sampleEntropy_gx2	0
sampleEntropy_gy2	0	0	0	0	0						sampleEntropy_gx3	0
sampleEntropy_gy3	0	0	0	0	0						sampleEntropy_gx4	0
sampleEntropy_gy4	0	0	0	0	0						sampleEntropy_gx5	0
sampleEntropy_gy5	0	0	0	0	0						sampleEntropy_gx6	0
sampleEntropy_gy6	0	0	0	0	0						sampleEntropy_gy1	0
sampleEntropy_gz1	0	0	0	0	0						sampleEntropy_gy2	0
sampleEntropy_gz2	0	0	0	0	0						sampleEntropy_gy3	0
sampleEntropy_gz3	0	0	0	0	0						sampleEntropy_gy4	0
sampleEntropy_gz4	0	0	0	0	0						sampleEntropy_gy5	0
sampleEntropy_gz5	0	0	0	0	0						sampleEntropy_gy6	0
sampleEntropy_gz6	0	0	0	0	0						sampleEntropy_gz1	0
skewness_b_ax	0	0	0	0	0						sampleEntropy_gz2	0
skewness_b_ay	0	0	0	0	0						sampleEntropy_gz3	0
skewness_b_az	0	0	0	0	0						sampleEntropy_gz4	0
skewness_g_ax	0	0	0	0	0						sampleEntropy_gz5	0
skewness_g_ay	0	0	0	0	0						sampleEntropy_gz6	0
skewness_g_az	0	0	0	0	0						skewness_b_ax	0
skewness_gx	0	0	0	0	0						skewness_b_ay	0
skewness_gy	0	0	0	0	0						skewness_b_az	0
skewness_gz	0	0	0	0	0						skewness_g_ax	0
skewness_jerk_x	0	0	0	0	0						skewness_g_ay	0
skewness_jerk_y	0	0	0	0	0						skewness_g_az	0
skewness_jerk_z	0	0	0	0	0						skewness_gx	0
skewness_mag	0	0	0	0	0						skewness_gy	0
sma1_b_ax_b_ay_b_az	1	2	1	0	0						skewness_gz	0
sma1_g_ax_g_ay_g_az	0	0	0	0	0						skewness_jerk_x	0
sma1_gx_gy_gz	0	0	0	0	0						skewness_jerk_y	0
sma1_jerk_x_jerk_y_jerk_z	10	10	10	10	10						skewness_jerk_z	0
sparc_ax_ay_az_1	0	0	0	0	0						skewness_mag	0
sparc_gx_gy_gz_0	0	0	0	0	0						sma1_g_ax_g_ay_g_az	0
std_b_ax	0	0	0	0	0						sma1_gx_gy_gz	0
std_b_ax_div_mean_b_ax	0	0	0	0	0						sparc_ax_ay_az_1	0
std_b_ay	0	0	0	0	0						sparc_gx_gy_gz_0	0
std_b_ay_div_mean_b_ay	0	0	0	0	0						std_b_ax	0
std_b_az	0	0	0	0	0						std_b_ax_div_mean_b_ax	0
std_b_az_div_mean_b_az	0	0	0	0	0						std_b_ay	0
std_g_ax	0	0	0	0	0						std_b_ay_div_mean_b_ay	0
std_g_ax_div_mean_g_ax	0	0	0	0	0						std_b_az	0
std_g_ay	0	0	0	0	0						std_b_az_div_mean_b_az	0
std_g_ay_div_mean_g_ay	0	0	0	0	0						std_g_ax	0
std_g_az	0	0	0	0	0						std_g_ax_div_mean_g_ax	0
std_g_az_div_mean_g_az	0	0	0	0	0						std_g_ay	0
std_gx	0	0	0	0	0						std_g_ay_div_mean_g_ay	0
std_gx_div_mean_gx	0	0	0	0	0						std_g_az	0
std_gy	0	0	0	0	0						std_g_az_div_mean_g_az	0
std_gy_div_mean_gy	0	0	0	0	0						std_gx	0
std_gz	0	0	0	0	0						std_gx_div_mean_gx	0
std_gz_div_mean_gz	0	0	0	0	0						std_gy	0
std_jerk_x	0	0	0	0	0						std_gy_div_mean_gy	0
std_jerk_x_div_mean_jerk_x	0	0	0	0	0						std_gz	0
std_jerk_y	3	5	3	3	4						std_gz_div_mean_gz	0
std_jerk_y_div_mean_jerk_y	0	0	0	0	0						std_jerk_x	0
std_jerk_z	1	2	2	2	2						std_jerk_x_div_mean_jerk_x	0
std_jerk_z_div_mean_jerk_z	0	0	0	0	0						std_jerk_y_div_mean_jerk_y	0
std_mag	2	1	1	1	0						std_jerk_z_div_mean_jerk_z	0
std_mag_div_mean_mag	0	0	0	0	0						std_mag_div_mean_mag	0
